# Supplementary material for: Regulatory T Cells as a Novel Candidate for Cell-Based Therapy in Kidney Disease
Source: Front Physiol. 2020 Jun 9;11:621. doi: 10.3389/fphys.2020.00621 (PMC7296170; doi:10.3389/fphys.2020.00621)
Supplement: Supplementary file 1 [file Table_1.xlsx]

## Sheet: Table S1
Table S1. Gene Primer Sequence
gene name	Primer sequence
GADPH	F: 5'-GTCGGTGTGAACGGATTTG-3'
	R: 5'-TCCCATTCTCAGCCTTGAC-3'
CCR2	F: 5'-GTTCATCCACGGCATACTATCAAC-3'
	R: 5'-GCCCCTTCATCAAGCTCTTG-3'
CCR7	F: 5'-CATTGCCTATGACGTCACCTACA-3'
	R: 5'-GAAGGCATACCAGAAAGGGTTGA-3'
CCR8	F: 5'-GCTCGCTCAGATAATTGGTCTTC-3'
	R: 5'-CGTGACGTTGGGCTCCAT-3'
CD62L	F: 5'-CAGCCCTCTGTTACACAGCTT-3'
	R: 5'-GCCCATAGTACCCCACATCA-3'
CX3CR1	F: 5'-ATCAGCATCGACCGGTACCT-3'
	R: 5'-CTGCACTGTCCGGTTGTTCAT-3'
