# Supplementary material for: Regulatory T Cells as a Novel Candidate for Cell-Based Therapy in Kidney Disease
Source: Front Physiol. 2020 Jun 9;11:621. doi: 10.3389/fphys.2020.00621 (PMC7296170; doi:10.3389/fphys.2020.00621)
Supplement: Supplementary file 2 [file Table_2.xlsx]

## Sheet: Table S2
Table S2 The down-regulated genes were enriched in various renal system development-related biological processs
ID	Description	pvalue
GO:0001822	kidney development	2.22516e-18
GO:0072001	renal system development	8.91638e-18
GO:0001655	urogenital system development	1.81389e-16
GO:0072006	nephron development	9.01083e-15
GO:0043062	extracellular structure organization	3.18723e-13
GO:0030198	extracellular matrix organization	7.01513e-13
GO:0032835	glomerulus development	1.83739e-12
GO:0072073	kidney epithelium development	3.68322e-11
GO:0072009	nephron epithelium development	1.99568e-10
GO:0031589	cell-substrate adhesion	9.64946e-10
GO:0072010	glomerular epithelium development	1.70774e-09
GO:0016049	cell growth	3.67406e-09
GO:0060537	muscle tissue development	1.37765e-08
GO:0061318	renal filtration cell differentiation	1.76551e-08
GO:0072112	glomerular visceral epithelial cell differentiation	1.76551e-08
GO:0072311	glomerular epithelial cell differentiation	2.62424e-08
GO:0001558	regulation of cell growth	3.25926e-08
GO:0014706	striated muscle tissue development	3.78532e-08
GO:0050878	regulation of body fluid levels	1.1395e-07
GO:0048738	cardiac muscle tissue development	1.78348e-07
GO:0035051	cardiocyte differentiation	2.38776e-07
GO:0010810	regulation of cell-substrate adhesion	5.23906e-07
GO:0003013	circulatory system process	6.26972e-07
GO:0034330	cell junction organization	6.43997e-07
GO:0007596	blood coagulation	8.60463e-07
GO:0007160	cell-matrix adhesion	1.03754e-06
GO:0007599	hemostasis	1.0462e-06
GO:0001657	ureteric bud development	1.05747e-06
GO:0007178	transmembrane receptor protein serine/threonine kinase signaling pathway	1.08742e-06
GO:0050817	coagulation	1.08742e-06
GO:0072163	mesonephric epithelium development	1.15472e-06
GO:0072164	mesonephric tubule development	1.15472e-06
GO:0001823	mesonephros development	1.62508e-06
GO:0007015	actin filament organization	1.81381e-06
GO:0061005	cell differentiation involved in kidney development	1.91716e-06
GO:0090092	regulation of transmembrane receptor protein serine/threonine kinase signaling pathway	1.96003e-06
GO:0003151	outflow tract morphogenesis	2.14947e-06
GO:0072028	nephron morphogenesis	2.14947e-06
GO:0034329	cell junction assembly	2.25606e-06
GO:0051146	striated muscle cell differentiation	2.27981e-06
GO:0071560	cellular response to transforming growth factor beta stimulus	2.7123e-06
GO:0032836	glomerular basement membrane development	2.7565e-06
GO:0090287	regulation of cellular response to growth factor stimulus	2.80909e-06
GO:0050678	regulation of epithelial cell proliferation	3.03487e-06
GO:0003156	regulation of animal organ formation	3.25318e-06
GO:0071559	response to transforming growth factor beta	3.71059e-06
GO:0051271	negative regulation of cellular component movement	3.73218e-06
GO:0001658	branching involved in ureteric bud morphogenesis	3.95571e-06
GO:0072015	glomerular visceral epithelial cell development	4.29461e-06
GO:0010975	regulation of neuron projection development	5.43e-06
GO:0070493	thrombin-activated receptor signaling pathway	6.38685e-06
GO:0072310	glomerular epithelial cell development	6.38685e-06
GO:0001945	lymph vessel development	6.58141e-06
GO:0060675	ureteric bud morphogenesis	6.80952e-06
GO:0072171	mesonephric tubule morphogenesis	7.54756e-06
GO:0035850	epithelial cell differentiation involved in kidney development	7.87723e-06
GO:0045216	cell-cell junction organization	8.03625e-06
GO:0008015	blood circulation	8.06149e-06
GO:0010976	positive regulation of neuron projection development	8.57746e-06
GO:0060485	mesenchyme development	8.57746e-06
GO:0060993	kidney morphogenesis	8.7915e-06
GO:0007517	muscle organ development	9.56914e-06
GO:0060541	respiratory system development	9.70763e-06
GO:0055007	cardiac muscle cell differentiation	1.22611e-05
GO:0032147	activation of protein kinase activity	1.32561e-05
GO:0002064	epithelial cell development	1.42008e-05
GO:0042692	muscle cell differentiation	1.5755e-05
GO:0050673	epithelial cell proliferation	1.5952e-05
GO:0072078	nephron tubule morphogenesis	1.62017e-05
GO:1901342	regulation of vasculature development	1.64246e-05
GO:0030324	lung development	1.7145e-05
GO:0090100	positive regulation of transmembrane receptor protein serine/threonine kinase signaling pathway	1.72694e-05
GO:2000027	regulation of animal organ morphogenesis	1.86641e-05
GO:0048638	regulation of developmental growth	1.92584e-05
GO:0072088	nephron epithelium morphogenesis	1.93233e-05
GO:0043405	regulation of MAP kinase activity	1.99077e-05
GO:0050920	regulation of chemotaxis	2.04001e-05
GO:0030323	respiratory tube development	2.09958e-05
GO:0030193	regulation of blood coagulation	2.1061e-05
GO:1900046	regulation of hemostasis	2.1061e-05
GO:0002009	morphogenesis of an epithelium	2.14121e-05
GO:0050808	synapse organization	2.2118e-05
GO:0031623	receptor internalization	2.28102e-05
GO:0061333	renal tubule morphogenesis	2.29255e-05
GO:0040013	negative regulation of locomotion	2.34924e-05
GO:0046620	regulation of organ growth	2.4407e-05
GO:0061564	axon development	3.08193e-05
GO:0050818	regulation of coagulation	3.17985e-05
GO:0061138	morphogenesis of a branching epithelium	3.246e-05
GO:0045785	positive regulation of cell adhesion	3.24887e-05
GO:0071900	regulation of protein serine/threonine kinase activity	3.32585e-05
GO:0043112	receptor metabolic process	3.56319e-05
GO:0003014	renal system process	3.84262e-05
GO:0045666	positive regulation of neuron differentiation	3.88059e-05
GO:0048754	branching morphogenesis of an epithelial tube	4.07639e-05
GO:0006029	proteoglycan metabolic process	4.33195e-05
GO:0031032	actomyosin structure organization	4.47442e-05
GO:1901888	regulation of cell junction assembly	4.66789e-05
GO:0036303	lymph vessel morphogenesis	4.70977e-05
GO:0072074	kidney mesenchyme development	4.70977e-05
GO:0048009	insulin-like growth factor receptor signaling pathway	4.85442e-05
GO:0007179	transforming growth factor beta receptor signaling pathway	5.34013e-05
GO:0030203	glycosaminoglycan metabolic process	5.81995e-05
GO:0097205	renal filtration	5.83702e-05
GO:0031346	positive regulation of cell projection organization	6.05831e-05
GO:0001763	morphogenesis of a branching structure	6.07961e-05
GO:0003158	endothelium development	6.96337e-05
GO:0032970	regulation of actin filament-based process	6.99049e-05
GO:0032102	negative regulation of response to external stimulus	7.01109e-05
GO:0055006	cardiac cell development	7.16201e-05
GO:0072080	nephron tubule development	7.16201e-05
GO:0055002	striated muscle cell development	7.77911e-05
GO:0032355	response to estradiol	7.78937e-05
GO:0045471	response to ethanol	7.78937e-05
GO:0072659	protein localization to plasma membrane	8.00195e-05
GO:0061326	renal tubule development	8.20179e-05
GO:0055024	regulation of cardiac muscle tissue development	9.3615e-05
GO:0006022	aminoglycan metabolic process	9.37175e-05
GO:0007498	mesoderm development	9.68646e-05
GO:0038084	vascular endothelial growth factor signaling pathway	0.000101656
GO:1902903	regulation of supramolecular fiber organization	0.000106552
GO:0052547	regulation of peptidase activity	0.000108817
GO:0031333	negative regulation of protein complex assembly	0.000113477
GO:0006898	receptor-mediated endocytosis	0.000116204
GO:0090066	regulation of anatomical structure size	0.000118244
GO:2001026	regulation of endothelial cell chemotaxis	0.00012371
GO:1904036	negative regulation of epithelial cell apoptotic process	0.000126763
GO:0043406	positive regulation of MAP kinase activity	0.000131141
GO:0006936	muscle contraction	0.000133972
GO:0007411	axon guidance	0.000135671
GO:0055001	muscle cell development	0.000139765
GO:0097485	neuron projection guidance	0.000140332
GO:0030194	positive regulation of blood coagulation	0.00014602
GO:1900048	positive regulation of hemostasis	0.00014602
GO:0001667	ameboidal-type cell migration	0.000153136
GO:0003012	muscle system process	0.000153136
GO:0010927	cellular component assembly involved in morphogenesis	0.000154128
GO:0051346	negative regulation of hydrolase activity	0.000160602
GO:0048639	positive regulation of developmental growth	0.000165594
GO:0050820	positive regulation of coagulation	0.000171101
GO:0060419	heart growth	0.000173369
GO:0060562	epithelial tube morphogenesis	0.000176585
GO:0045927	positive regulation of growth	0.000176946
GO:0034109	homotypic cell-cell adhesion	0.000182598
GO:0010718	positive regulation of epithelial to mesenchymal transition	0.000190976
GO:0008277	regulation of G protein-coupled receptor signaling pathway	0.000195826
GO:0001570	vasculogenesis	0.000196249
GO:0060560	developmental growth involved in morphogenesis	0.000203704
GO:1903510	mucopolysaccharide metabolic process	0.000205833
GO:0043524	negative regulation of neuron apoptotic process	0.00021508
GO:0051258	protein polymerization	0.000228429
GO:0022604	regulation of cell morphogenesis	0.000232601
GO:0097305	response to alcohol	0.000234463
GO:0071902	positive regulation of protein serine/threonine kinase activity	0.000235838
GO:0001764	neuron migration	0.000235861
GO:0016202	regulation of striated muscle tissue development	0.000235861
GO:0007219	Notch signaling pathway	0.000238513
GO:0010952	positive regulation of peptidase activity	0.000238513
GO:0060420	regulation of heart growth	0.000242088
GO:0030336	negative regulation of cell migration	0.0002426
GO:0002090	regulation of receptor internalization	0.000253483
GO:1901861	regulation of muscle tissue development	0.00025826
GO:0048608	reproductive structure development	0.00026921
GO:0030168	platelet activation	0.000270096
GO:0030509	BMP signaling pathway	0.000270096
GO:0060415	muscle tissue morphogenesis	0.000277052
GO:0110110	positive regulation of animal organ morphogenesis	0.000277052
GO:0033002	muscle cell proliferation	0.000278306
GO:0048634	regulation of muscle organ development	0.000282371
GO:0061458	reproductive system development	0.000288946
GO:0032956	regulation of actin cytoskeleton organization	0.000294723
GO:0045765	regulation of angiogenesis	0.000297885
GO:0035265	organ growth	0.000300586
GO:0017015	regulation of transforming growth factor beta receptor signaling pathway	0.000300871
GO:0001101	response to acid chemical	0.000302893
GO:0001704	formation of primary germ layer	0.00031693
GO:0010811	positive regulation of cell-substrate adhesion	0.00031693
GO:0046660	female sex differentiation	0.00031693
GO:0070997	neuron death	0.000328569
GO:2000242	negative regulation of reproductive process	0.000330429
GO:1903844	regulation of cellular response to transforming growth factor beta stimulus	0.00033367
GO:0090197	positive regulation of chemokine secretion	0.000338745
GO:0048008	platelet-derived growth factor receptor signaling pathway	0.000359638
GO:2000146	negative regulation of cell motility	0.000365657
GO:1901215	negative regulation of neuron death	0.000375472
GO:0034446	substrate adhesion-dependent cell spreading	0.000381937
GO:0055013	cardiac muscle cell development	0.000381937
GO:0043523	regulation of neuron apoptotic process	0.000389333
GO:0070527	platelet aggregation	0.000390758
GO:0035767	endothelial cell chemotaxis	0.000391011
GO:0003018	vascular process in circulatory system	0.000397949
GO:1990778	protein localization to cell periphery	0.000403486
GO:0050679	positive regulation of epithelial cell proliferation	0.000403613
GO:0048644	muscle organ morphogenesis	0.000406207
GO:0007043	cell-cell junction assembly	0.000407863
GO:1901214	regulation of neuron death	0.000427159
GO:0001656	metanephros development	0.000431665
GO:0007409	axonogenesis	0.000435465
GO:0010631	epithelial cell migration	0.000439105
GO:0006937	regulation of muscle contraction	0.000450141
GO:0034113	heterotypic cell-cell adhesion	0.000459052
GO:0090257	regulation of muscle system process	0.000467294
GO:0071772	response to BMP	0.000468724
GO:0071773	cellular response to BMP stimulus	0.000468724
GO:0090132	epithelium migration	0.000474199
GO:0050769	positive regulation of neurogenesis	0.000475497
GO:0032271	regulation of protein polymerization	0.000481649
GO:0060348	bone development	0.000481649
GO:0003007	heart morphogenesis	0.000481982
GO:0043491	protein kinase B signaling	0.000481982
GO:0001881	receptor recycling	0.000495745
GO:2000352	negative regulation of endothelial cell apoptotic process	0.000495745
GO:0051893	regulation of focal adhesion assembly	0.000496391
GO:0090109	regulation of cell-substrate junction assembly	0.000496391
GO:0048762	mesenchymal cell differentiation	0.000516149
GO:0001921	positive regulation of receptor recycling	0.000530294
GO:0072075	metanephric mesenchyme development	0.000530294
GO:0090196	regulation of chemokine secretion	0.000530294
GO:2001028	positive regulation of endothelial cell chemotaxis	0.000530294
GO:0045669	positive regulation of osteoblast differentiation	0.00053597
GO:0003206	cardiac chamber morphogenesis	0.000543316
GO:0090130	tissue migration	0.000551522
GO:0110111	negative regulation of animal organ morphogenesis	0.000554964
GO:0048645	animal organ formation	0.000577873
GO:0050922	negative regulation of chemotaxis	0.000577873
GO:0060840	artery development	0.0005782
GO:0010950	positive regulation of endopeptidase activity	0.000593741
GO:0110053	regulation of actin filament organization	0.000595914
GO:0007584	response to nutrient	0.000632022
GO:1903522	regulation of blood circulation	0.000632278
GO:0048259	regulation of receptor-mediated endocytosis	0.000646583
GO:0072224	metanephric glomerulus development	0.000647433
GO:1905207	regulation of cardiocyte differentiation	0.000669
GO:0061041	regulation of wound healing	0.000681626
GO:0001936	regulation of endothelial cell proliferation	0.000691131
GO:0052548	regulation of endopeptidase activity	0.00069704
GO:0043542	endothelial cell migration	0.000710525
GO:0042246	tissue regeneration	0.0007184
GO:0008593	regulation of Notch signaling pathway	0.000760723
GO:0030204	chondroitin sulfate metabolic process	0.000762636
GO:1903391	regulation of adherens junction organization	0.000770477
GO:0048568	embryonic organ development	0.000777929
GO:0090195	chemokine secretion	0.000779865
GO:0031345	negative regulation of cell projection organization	0.000801011
GO:0055017	cardiac muscle tissue growth	0.000802036
GO:0030239	myofibril assembly	0.00082532
GO:0035924	cellular response to vascular endothelial growth factor stimulus	0.00082532
GO:2000826	regulation of heart morphogenesis	0.000842596
GO:0048588	developmental cell growth	0.00087192
GO:1904018	positive regulation of vasculature development	0.0009278
GO:2000404	regulation of T cell migration	0.000928289
GO:0043931	ossification involved in bone maturation	0.000928337
GO:0046545	development of primary female sexual characteristics	0.000936431
GO:0055008	cardiac muscle tissue morphogenesis	0.000943676
GO:1903524	positive regulation of blood circulation	0.000943676
GO:0010721	negative regulation of cell development	0.000947638
GO:0051402	neuron apoptotic process	0.000986555
GO:0001503	ossification	0.000997718
GO:2001056	positive regulation of cysteine-type endopeptidase activity	0.000999793
GO:0048732	gland development	0.00100485
GO:0014068	positive regulation of phosphatidylinositol 3-kinase signaling	0.00100737
GO:0032272	negative regulation of protein polymerization	0.00100737
GO:0072210	metanephric nephron development	0.00101994
GO:0003094	glomerular filtration	0.00109357
GO:0072111	cell proliferation involved in kidney development	0.00109357
GO:0097062	dendritic spine maintenance	0.00109357
GO:0019932	second-messenger-mediated signaling	0.00111455
GO:0002040	sprouting angiogenesis	0.00113799
GO:0001707	mesoderm formation	0.00114428
GO:0001935	endothelial cell proliferation	0.0011771
GO:0050654	chondroitin sulfate proteoglycan metabolic process	0.00122197
GO:1902667	regulation of axon guidance	0.00122197
GO:1901343	negative regulation of vasculature development	0.00125856
GO:0060039	pericardium development	0.00127625
GO:0070977	bone maturation	0.00127625
GO:0048332	mesoderm morphogenesis	0.00129449
GO:0055021	regulation of cardiac muscle tissue growth	0.00129449
GO:0000187	activation of MAPK activity	0.00131992
GO:0003002	regionalization	0.00136005
GO:0070371	ERK1 and ERK2 cascade	0.00136005
GO:0051017	actin filament bundle assembly	0.00137153
GO:0045446	endothelial cell differentiation	0.00138012
GO:0043254	regulation of protein complex assembly	0.0014193
GO:0001938	positive regulation of endothelial cell proliferation	0.00144522
GO:0010463	mesenchymal cell proliferation	0.00145046
GO:0060412	ventricular septum morphogenesis	0.00145046
GO:0060411	cardiac septum morphogenesis	0.0014588
GO:0051153	regulation of striated muscle cell differentiation	0.00151263
GO:0070374	positive regulation of ERK1 and ERK2 cascade	0.00153027
GO:0050714	positive regulation of protein secretion	0.00157369
GO:0042552	myelination	0.00158241
GO:0070252	actin-mediated cell contraction	0.00158241
GO:0061572	actin filament bundle organization	0.00159393
GO:0032103	positive regulation of response to external stimulus	0.00162985
GO:0045766	positive regulation of angiogenesis	0.0016304
GO:0051047	positive regulation of secretion	0.00167621
GO:0001759	organ induction	0.00169658
GO:0072012	glomerulus vasculature development	0.00169658
GO:0008038	neuron recognition	0.00170716
GO:0055010	ventricular cardiac muscle tissue morphogenesis	0.00170716
GO:0007272	ensheathment of neurons	0.00172929
GO:0008366	axon ensheathment	0.00172929
GO:0051928	positive regulation of calcium ion transport	0.00172929
GO:0007045	cell-substrate adherens junction assembly	0.00173337
GO:0048041	focal adhesion assembly	0.00173337
GO:0016055	Wnt signaling pathway	0.00179045
GO:0022409	positive regulation of cell-cell adhesion	0.00180591
GO:0001952	regulation of cell-matrix adhesion	0.0018065
GO:0045933	positive regulation of muscle contraction	0.00184663
GO:2000725	regulation of cardiac muscle cell differentiation	0.00184663
GO:0003015	heart process	0.00185549
GO:0198738	cell-cell signaling by wnt	0.0018595
GO:1903034	regulation of response to wounding	0.00191035
GO:0010640	regulation of platelet-derived growth factor receptor signaling pathway	0.00193548
GO:0090140	regulation of mitochondrial fission	0.00193548
GO:1901216	positive regulation of neuron death	0.00193632
GO:0008154	actin polymerization or depolymerization	0.00196255
GO:1990138	neuron projection extension	0.00197909
GO:0072132	mesenchyme morphogenesis	0.0019938
GO:0050680	negative regulation of epithelial cell proliferation	0.00204974
GO:0046718	viral entry into host cell	0.00214178
GO:0001919	regulation of receptor recycling	0.0021943
GO:0002092	positive regulation of receptor internalization	0.0021943
GO:0031639	plasminogen activation	0.0021943
GO:0043567	regulation of insulin-like growth factor receptor signaling pathway	0.0021943
GO:0048799	animal organ maturation	0.0021943
GO:0061437	renal system vasculature development	0.0021943
GO:0061440	kidney vasculature development	0.0021943
GO:0045778	positive regulation of ossification	0.00227259
GO:0010634	positive regulation of epithelial cell migration	0.00227344
GO:0001701	in utero embryonic development	0.00228242
GO:0007568	aging	0.00228242
GO:0030111	regulation of Wnt signaling pathway	0.00228242
GO:0030100	regulation of endocytosis	0.00229258
GO:0048260	positive regulation of receptor-mediated endocytosis	0.00231209
GO:0060421	positive regulation of heart growth	0.00231209
GO:0010466	negative regulation of peptidase activity	0.00235253
GO:1904035	regulation of epithelial cell apoptotic process	0.00239358
GO:0003205	cardiac chamber development	0.00243274
GO:0050927	positive regulation of positive chemotaxis	0.00247361
GO:0051894	positive regulation of focal adhesion assembly	0.00247361
GO:0019935	cyclic-nucleotide-mediated signaling	0.00248598
GO:0045844	positive regulation of striated muscle tissue development	0.00251918
GO:0048636	positive regulation of muscle organ development	0.00251918
GO:0002793	positive regulation of peptide secretion	0.00260494
GO:0003231	cardiac ventricle development	0.00262453
GO:0043280	positive regulation of cysteine-type endopeptidase activity involved in apoptotic process	0.00262453
GO:1901863	positive regulation of muscle tissue development	0.0026495
GO:0043954	cellular component maintenance	0.00266374
GO:0046579	positive regulation of Ras protein signal transduction	0.00266374
GO:0048169	regulation of long-term neuronal synaptic plasticity	0.00277394
GO:0050926	regulation of positive chemotaxis	0.00277394
GO:0010717	regulation of epithelial to mesenchymal transition	0.00278464
GO:0030510	regulation of BMP signaling pathway	0.00278464
GO:0034333	adherens junction assembly	0.00278464
GO:1904894	positive regulation of STAT cascade	0.00278464
GO:0002576	platelet degranulation	0.00283891
GO:0003229	ventricular cardiac muscle tissue development	0.0028526
GO:0090183	regulation of kidney development	0.0028526
GO:0051495	positive regulation of cytoskeleton organization	0.00294583
GO:0098742	cell-cell adhesion via plasma-membrane adhesion molecules	0.00295016
GO:0007389	pattern specification process	0.00301833
GO:0090303	positive regulation of wound healing	0.00305042
GO:0071514	genetic imprinting	0.00309579
GO:0048010	vascular endothelial growth factor receptor signaling pathway	0.00321998
GO:0035637	multicellular organismal signaling	0.0032586
GO:0060627	regulation of vesicle-mediated transport	0.00335605
GO:0008217	regulation of blood pressure	0.00336213
GO:0030260	entry into host cell	0.00343212
GO:0044409	entry into host	0.00343212
GO:0051806	entry into cell of other organism involved in symbiotic interaction	0.00343212
GO:0051828	entry into other organism involved in symbiotic interaction	0.00343212
GO:0035025	positive regulation of Rho protein signal transduction	0.00343964
GO:0042730	fibrinolysis	0.00343964
GO:1902668	negative regulation of axon guidance	0.00343964
GO:0008064	regulation of actin polymerization or depolymerization	0.00346814
GO:0030041	actin filament polymerization	0.00346814
GO:1905330	regulation of morphogenesis of an epithelium	0.00356105
GO:0030832	regulation of actin filament length	0.00357669
GO:0002685	regulation of leukocyte migration	0.00368781
GO:0022407	regulation of cell-cell adhesion	0.00369323
GO:0001837	epithelial to mesenchymal transition	0.00369355
GO:0001885	endothelial cell development	0.00369967
GO:2000351	regulation of endothelial cell apoptotic process	0.00369967
GO:0007369	gastrulation	0.00380153
GO:0030511	positive regulation of transforming growth factor beta receptor signaling pathway	0.00380595
GO:0034698	response to gonadotropin	0.00380595
GO:1903846	positive regulation of cellular response to transforming growth factor beta stimulus	0.00380595
GO:0014065	phosphatidylinositol 3-kinase signaling	0.00382967
GO:0030048	actin filament-based movement	0.00382967
GO:0050880	regulation of blood vessel size	0.00382967
GO:0007044	cell-substrate junction assembly	0.00387404
GO:0009410	response to xenobiotic stimulus	0.00392701
GO:0072678	T cell migration	0.00393535
GO:2000401	regulation of lymphocyte migration	0.00393535
GO:0035150	regulation of tube size	0.00396948
GO:2000116	regulation of cysteine-type endopeptidase activity	0.0040627
GO:0010632	regulation of epithelial cell migration	0.00411192
GO:0009100	glycoprotein metabolic process	0.00414236
GO:0051057	positive regulation of small GTPase mediated signal transduction	0.00418099
GO:0045907	positive regulation of vasoconstriction	0.00419515
GO:0034332	adherens junction organization	0.0042604
GO:0008585	female gonad development	0.00442333
GO:0055025	positive regulation of cardiac muscle tissue development	0.00443678
GO:0045807	positive regulation of endocytosis	0.00456679
GO:0033687	osteoblast proliferation	0.00460766
GO:1900745	positive regulation of p38MAPK cascade	0.00460766
GO:1903393	positive regulation of adherens junction organization	0.00460766
GO:0007229	integrin-mediated signaling pathway	0.00461815
GO:0031099	regeneration	0.00467389
GO:0006940	regulation of smooth muscle contraction	0.00470291
GO:0046622	positive regulation of organ growth	0.00470291
GO:0002042	cell migration involved in sprouting angiogenesis	0.00502597
GO:0010769	regulation of cell morphogenesis involved in differentiation	0.0050299
GO:0060513	prostatic bud formation	0.00504315
GO:0072203	cell proliferation involved in metanephros development	0.00504315
GO:0030513	positive regulation of BMP signaling pathway	0.00504386
GO:0043114	regulation of vascular permeability	0.00504386
GO:0048841	regulation of axon extension involved in axon guidance	0.00504386
GO:1901890	positive regulation of cell junction assembly	0.00504386
GO:0007565	female pregnancy	0.0050908
GO:0002791	regulation of peptide secretion	0.00521278
GO:0019233	sensory perception of pain	0.00523917
GO:0060038	cardiac muscle cell proliferation	0.00526694
GO:0072577	endothelial cell apoptotic process	0.00526694
GO:1903036	positive regulation of response to wounding	0.00526694
GO:0030278	regulation of ossification	0.00538389
GO:0051592	response to calcium ion	0.00540356
GO:0045862	positive regulation of proteolysis	0.00546591
GO:0003203	endocardial cushion morphogenesis	0.00550413
GO:0031128	developmental induction	0.00550413
GO:0098801	regulation of renal system process	0.00550413
GO:2000272	negative regulation of signaling receptor activity	0.00550413
GO:0060389	pathway-restricted SMAD protein phosphorylation	0.00556521
GO:0030282	bone mineralization	0.00568465
GO:0048871	multicellular organismal homeostasis	0.00575679
GO:0010977	negative regulation of neuron projection development	0.00576786
GO:0010812	negative regulation of cell-substrate adhesion	0.00587454
GO:0050918	positive chemotaxis	0.00587454
GO:0007611	learning or memory	0.00588901
GO:0006939	smooth muscle contraction	0.00591712
GO:0001890	placenta development	0.00595659
GO:0003382	epithelial cell morphogenesis	0.00598881
GO:0035630	bone mineralization involved in bone maturation	0.00611972
GO:1902337	regulation of apoptotic process involved in morphogenesis	0.00611972
GO:1902950	regulation of dendritic spine maintenance	0.00611972
GO:1904181	positive regulation of membrane depolarization	0.00611972
GO:1905941	positive regulation of gonad development	0.00611972
GO:0031214	biomineral tissue development	0.00614978
GO:0006024	glycosaminoglycan biosynthetic process	0.00615621
GO:0014066	regulation of phosphatidylinositol 3-kinase signaling	0.00615621
GO:0032963	collagen metabolic process	0.00615621
GO:0045861	negative regulation of proteolysis	0.00625169
GO:0043434	response to peptide hormone	0.00628301
GO:0010951	negative regulation of endopeptidase activity	0.00631924
GO:0007266	Rho protein signal transduction	0.0063394
GO:0097529	myeloid leukocyte migration	0.0063394
GO:0008360	regulation of cell shape	0.0063475
GO:0048640	negative regulation of developmental growth	0.00640201
GO:0000266	mitochondrial fission	0.00649824
GO:0030501	positive regulation of bone mineralization	0.00649824
GO:0044091	membrane biogenesis	0.00649824
GO:1902905	positive regulation of supramolecular fiber organization	0.00651019
GO:0006790	sulfur compound metabolic process	0.00661425
GO:1904019	epithelial cell apoptotic process	0.00665463
GO:1901652	response to peptide	0.00676301
GO:0030500	regulation of bone mineralization	0.00687073
GO:0003279	cardiac septum development	0.00691414
GO:0048662	negative regulation of smooth muscle cell proliferation	0.00722609
GO:0048678	response to axon injury	0.00722609
GO:1904427	positive regulation of calcium ion transmembrane transport	0.00722609
GO:0009612	response to mechanical stimulus	0.00722782
GO:0032535	regulation of cellular component size	0.00725465
GO:0031115	negative regulation of microtubule polymerization	0.00729113
GO:0099149	regulation of postsynaptic neurotransmitter receptor internalization	0.00729113
GO:0099550	trans-synaptic signaling, modulating synaptic transmission	0.00729113
GO:1901722	regulation of cell proliferation involved in kidney development	0.00729113
