# Supplementary material for: Regulatory T Cells as a Novel Candidate for Cell-Based Therapy in Kidney Disease
Source: Front Physiol. 2020 Jun 9;11:621. doi: 10.3389/fphys.2020.00621 (PMC7296170; doi:10.3389/fphys.2020.00621)
Supplement: Supplementary file 3 [file Table_3.xlsx]

## Sheet: Table S3
Table S3 The down-regulated genes were enriched in pathways
ID	Description	pvalue
hsa04510	Focal adhesion	3.05887e-05
hsa04360	Axon guidance	0.000371017
hsa04151	PI3K-Akt signaling pathway	0.000375605
hsa04610	Complement and coagulation cascades	0.000404793
hsa05410	Hypertrophic cardiomyopathy (HCM)	0.00081333
hsa05414	Dilated cardiomyopathy (DCM)	0.0011414
hsa05165	Human papillomavirus infection	0.00236021
hsa05412	Arrhythmogenic right ventricular cardiomyopathy (ARVC)	0.00251925
hsa04390	Hippo signaling pathway	0.00283212
