# Supplementary material for: Regulatory T Cells as a Novel Candidate for Cell-Based Therapy in Kidney Disease
Source: Front Physiol. 2020 Jun 9;11:621. doi: 10.3389/fphys.2020.00621 (PMC7296170; doi:10.3389/fphys.2020.00621)
Supplement: Supplementary file 4 [file Table_4.xlsx]

## Sheet: Table S4
Table S4 Twenty-two immune cells kidney disese compared to healthy control in GSE12682
Celltype	logFC	AveExpr	t	P.Value	adj.P.Val	B	Pi
Tregs	0.0742998	-0.13432	4.43407	4.62709e-05	0.00050898	1.54561	0.322067
CD8+ T-cells	0.0819152	0.0311743	3.98149	0.000207772	0.00152366	0.108431	0.301645
aDC	0.0419181	0.165279	4.58898	2.72746e-05	0.00050898	2.05409	0.191324
CD4+ T-cells	0.0660151	-0.221917	3.31925	0.00162853	0.00716555	-1.83568	0.184063
Memory B-cells	0.0492311	-0.132477	3.35302	0.00147299	0.00716555	-1.74184	0.139413
B-cells	0.0648677	-0.415122	2.44341	0.0178772	0.0393298	-4.02911	0.113369
Macrophages	-0.0337041	-0.147726	-2.60856	0.0117596	0.032339	-3.65384	0.0650356
Neutrophils	-0.0317335	-0.326196	-2.62988	0.0111274	0.032339	-3.604	0.0619946
Monocytes	0.0176526	0.283323	2.91557	0.00517493	0.0189747	-2.90691	0.0403556
NKT	-0.0186246	-0.00051023	-2.44353	0.0178721	0.0393298	-4.02886	0.0325526
Eosinophils	-0.0282708	-0.12309	-1.54517	0.128194	0.231354	-5.70349	0.0252213
pDC	-0.0133266	0.348907	-1.8524	0.0694831	0.138966	-5.20471	0.0154339
CD4+ Tem	0.0125859	0.00729291	1.51084	0.136709	0.231354	-5.75416	0.0108768
Mast cells	0.0207496	-0.193459	0.963054	0.339849	0.498446	-6.41719	0.00972564
CD8+ Tcm	0.00851603	0.138766	1.22471	0.226046	0.355216	-6.13511	0.00549967
iDC	0.00765187	0.425088	0.903492	0.370312	0.509179	-6.47233	0.00330127
NK cells	-0.00624857	0.0424748	-0.630753	0.530885	0.687028	-6.68086	0.00171835
Th1 cells	-0.00401004	-0.053308	-0.394552	0.694741	0.849127	-6.8023	0.000634298
CD8+ Tem	0.00413827	0.19566	0.252696	0.801471	0.928019	-6.84849	0.000397738
Th2 cells	0.00168007	0.162219	0.151003	0.880541	0.966771	-6.86917	9.28246e-05
Tgd cells	-0.000608503	0.171767	-0.0623317	0.950531	0.966771	-6.8787	1.34076e-05
CD4+ Tcm	-0.00037559	0.327333	-0.0418534	0.966771	0.966771	-6.87978	5.51226e-06
